# Supplementary material for: Psychological outcomes and associated factors amongst healthcare workers during a single wave, deeper into the COVID-19 pandemic in China
Source: Front Psychiatry. 2022 Oct 6;13:983909. doi: 10.3389/fpsyt.2022.983909 (PMC9582592; doi:10.3389/fpsyt.2022.983909)
Supplement: Supplementary file 1 [file Table_1.xls]

## Sheet: GHQ-12
	First round of analysis (Initial logistic models)									Last round of analysis (Final models)
Variables	Enter model			Forward elimination method			Backward elimination method			Enter model			Forward elimination method			Backward elimination method
	OR (95% CI)	p-value		OR (95% CI)	p-value		OR (95% CI)	p-value		OR (95% CI)	p-value		OR (95% CI)	p-value		OR (95% CI)	p-value
Female sex (Reference: Male)	4.00(1.75-9.14)	0.001		3.32(1.58-7.00)	0.002		3.32(1.58-7.00)	0.002		3.07(1.49-6.32)	0.002		3.07(1.49-6.32)	0.002		3.07(1.49-6.32)	0.002
Age (years)		0.357
20-30	1(reference)
31-40	2.68(0.68-10.50)	0.158
41-50	1.60(0.63-11.20)	0.635
>50	3.28(0.19-5.73)	0.284
Single (Reference: Married)	2.62(0.69-9.86)	0.156
Profession		0.34
Physician	1(reference)
Medical technician	0.53(0.18-2.56)	0.249
Nurse	0.37(0.11-1.20)	0.096
Administrator/Rear-service	0.66(0.12-3.53)	0.622
Title of technician		0.373
Senior level	1(reference)
Medium level	1.70(0.53-5.38)	0.37
Junior level	2.97(0.64-13.77)	0.164
Highest academic degree obtained		0.094
Doctor’s degree	1(reference)			1(reference)			1(reference)
Master’s degree	0.78(0.13-4.54)	0.783		0.79(0.15-4.25)	0.787		0.79(0.15-4.25)	0.787
Bachelor’s degree	0.30(0.05-1.89)	0.199		0.31(0.06-1.70)	0.176		0.31(0.06-1.70)	0.176
Associate degree or below	0.08(0.00-1.47)	0.089		0.09(0.01-1.36)	0.082		0.09(0.01-1.36)	0.082
Work Experience (years)		0.055			0.015			0.015			0.024			0.024			0.024
<10	1(reference)			1(reference)			1(reference)			1(reference)			1(reference)			1(reference)
10-20	3.12(1.13-8.64)	0.029		2.68(1.33-5.44)	0.006		2.68(1.33-5.44)	0.006		2.26(1.14-4.45)	0.019		2.26(1.14-4.45)	0.019		2.26(1.14-4.45)	0.019
>20	0.98(0.08-12.61)	0.985		0.78(0.16-3.84)	0.761		0.78(0.16-3.84)	0.761		0.51(0.11-2.46)	0.404		0.51(0.11-2.46)	0.404		0.51(0.11-2.46)	0.404
Having children (Reference: NO)	1.72(0.50-1.90)	0.39
Underlying diseases (Reference: NO)	2.04(0.71-5.91)	0.188
Getting vaccinated (Reference: NO)	0.35(0.11-1.15)	0.084		0.28(0.10-0.77)	0.014		0.28(0.10-0.77)	0.014		0.30(0.11-0.80)	0.016		0.30(0.11-0.80)	0.016		0.30(0.11-0.80)	0.016
Disease cognition (Reference: NO)	0.58(0.23-1.49)	0.258
Fear of infection (Reference: NO)	2.58(1.04-6.41)	0.042		2.70(1.18-6.19)	0.019		2.70(1.18-6.19)	0.019		2.60(1.16-5.83)	0.02		2.60(1.16-5.83)	0.02		2.60(1.16-5.83)	0.02
Contacting history (Reference: NO)	0.87(0.31-2.42)	0.781
Perceived susceptibility (Reference: NO)	0.96(0.44-2.08)	0.911
Psychological support (Reference: NO)	7.16(3.08-16.62)	<0.001		7.10(3.36-14.99)	<0.001		7.10(3.36-14.99)	<0.001		5.23(2.61-10.45)	<0.001		5.23(2.61-10.45)	<0.001		5.23(2.61-10.45)	<0.001

## Sheet: GAD-7
	Initial logistic models									Last round of analysis (Final models)
Variables	Enter model			Forward elimination method			Backward elimination method			Enter model			Forward elimination method			Backward elimination method
	OR (95% CI)	p-value		OR (95% CI)	p-value		OR (95% CI)	p-value		OR (95% CI)	p-value		OR (95% CI)	p-value		OR (95% CI)	p-value
Female sex (Reference: Male)	2.39(1.10-5.22)	0.028		2.15(1.09-4.26)	0.028		2.05(1.03-4.10)	0.042		2.15(1.09-4.26)	0.028		2.15(1.09-4.26)	0.028		2.15(1.09-4.26)	0.028
Age (years)		0.815
20-30	1(reference)
31-40	0.99(0.30-3.26)	0.985
41-50	0.48(0.07-3.33)	0.455
>50	0.38(0.02-8.92)	0.548
Single (Reference: Married)	3.01(0.91-9.93)	0.071					2.83(1.00-8.00)	0.05
Profession		0.624
Physician	1(reference)
Medical technician	0.71(0.25-1.98)	0.509
Nurse	0.79(0.26-2.43)	0.684
Administrator/Rear-service	1.92(0.50-7.34)	0.338
Title of technician		0.389
Senior level	1(reference)
Medium level	0.71(0.23-2.22)	0.555
Junior level	1.37(0.32-5.87)	0.67
Highest academic degree obtained		0.191
Doctor’s degree	1(reference)
Master’s degree	0.72(0.13-4.14)	0.714
Bachelor’s degree	0.34(0.06-2.09)	0.245
Associate degree or below	0.14(0.01-1.60)	0.113
Work Experience (years)		0.534
<10	1(reference)
10-20	1.74(0.62-4.94)	0.296
>20	2.51(0.32-20.00)	0.384
Having children (Reference: NO)	4.17(1.18-14.73)	0.03					3.88(1.31-11.47)	0.014
Underlying diseases (Reference: NO)	1.55(0.51-4.66)	0.438
Getting vaccinated (Reference: NO)	0.83(0.25-2.77)	0.763
Disease cognition (Reference: NO)	0.30(0.13-0.72)	0.006		0.39(0.18-0.85)	0.018		0.33(0.15-0.73)	0.006		0.39(0.18-0.85)	0.018		0.39(0.18-0.85)	0.018		0.39(0.18-0.85)	0.018
Fear of infection (Reference: NO)	1.63(0.69-3.88)	0.274
Contacting history (Reference: NO)	0.86(0.31-2.38)	0.778
Perceived susceptibility (Reference: NO)	1.74(0.81-3.73)	0.156		2.02(1.04-3.94)	0.038		1.97(1.00-3.89)	0.05		2.02(1.04-3.94)	0.038		2.02(1.04-3.94)	0.038		2.02(1.04-3.94)	0.038
Psychological support (Reference: NO)	5.34(2.42-11.79)	<0.001		4.77(2.36-9.63)	<0.001		4.51(2.20-9.23)	<0.001		4.77(2.36-9.63)	<0.001		4.77(2.36-9.63)	<0.001		4.77(2.36-9.63)	<0.001

## Sheet: PHQ-9
	Initial logistic models									Final models
Variables	Enter model			Forward elimination method			Backward elimination method			Enter model			Forward elimination method			Backward elimination method
	OR (95% CI)	p-value		OR (95% CI)	p-value		OR (95% CI)	p-value		OR (95% CI)	p-value		OR (95% CI)	p-value		OR (95% CI)	p-value
Female sex (Reference: Male)	4.47(161-12.42)	0.004		3.60(1.43-9.05)	0.007		3.33(1.30-8.49)	0.012		3.60(1.43-9.05)	0.007		3.60(1.43-9.05)	0.007		3.60(1.43-9.05)	0.007
Single (Reference: Married)	4.34(1.22-15.48)	0.023
Profession		0.438
Physician	1(reference)
Medical technician	0.65(0.18-2.37)	0.514
Nurse	0.44(0.11-1.70)	0.233
Administrator/Rear-service	3.10(0.37-11.84)	0.401
Title of technician		0.38
Senior level	1(reference)
Medium level	2.91(0.56-15.11)	0.204
Junior level	1.99(0.27-14.66)	0.498
Highest academic degree obtained		0.526
Doctor’s degree	1(reference)
Master’s degree	0.28(0.04-2.17)	0.222
Bachelor’s degree	0.26(0.03-2.11)	0.206
Associate degree or below	0.50(0.04-7.10)	0.607
Work Experience (years)		0.231
<10	1(reference)
10-20	2.88(0.85-9.81)	0.09
>20	2.87(0.35-23.65)	0.328
Underlying diseases (Reference: NO)	2.44(0.73-8.19)	0.15
Getting vaccinated (Reference: NO)	0.05(0.01-0.18)	<0.001		0.09(0.04-0.24)	<0.001		0.08(0.03-0.22)	<0.001		0.09(0.04-0.24)	<0.001		0.09(0.04-0.24)	<0.001		0.09(0.04-0.24)	<0.001
Disease cognition (Reference: NO)	0.40(0.04-1.40)	0.075		0.40(0.16-0.98)	0.046		0.44(0.17-0.99)	0.042		0.40(0.16-0.98)	0.046		0.40(0.16-0.98)	0.046		0.40(0.16-0.98)	0.046
Fear of infection (Reference: NO)	2.86(0.88-9.30)	0.081					2.50(2.89-7.03)	0.083
Contacting history (Reference: NO)	1.06(0.29-3.95)	0.93
Perceived susceptibility (Reference: NO)	1.11(0.43-2.91)	0.829
Psychological support (Reference: NO)	5.56(2.08-14.86)	0.001		6.62(2.93-14.97)	<0.001		5.62(2.43-13.00)	<0.001		6.62(2.93-14.97)	<0.001		6.62(2.93-14.97)	<0.001		6.62(2.93-14.97)	<0.001
Note: "Age" and "Having children" were excluded in the initial models because the estimates did not converge.

## Sheet: ISI-7
	Initial logistic models									Final models
Variables	Enter model			Forward elimination method			Backward elimination method			Enter model			Forward elimination method			Backward elimination method
	OR (95% CI)	p-value		OR (95% CI)	p-value		OR (95% CI)	p-value		OR (95% CI)	p-value		OR (95% CI)	p-value		OR (95% CI)	p-value
Female sex (Reference: Male)	3.55(1.09-11.59)	0.036		3.43(1.20-9.82)	0.022		3.60(1.16-11.21)	0.027		3.43(1.20-9.82)	0.022		3.43(1.20-9.82)	0.022		3.43(1.20-9.82)	0.022
Age (years)		0.55
20-30	1(reference)
31-40	0.77(0.14-4.41)	0.771
41-50	0.15(0.00-9.31)	0.37
>50	0.99(0.01-121.48)	0.997
Single (Reference: Married)	4.10(0.83-20.40)	0.084
Title of technician		0.29						0.101
Senior level	1(reference)						1(reference)
Medium level	5.11(0.47-55.92)	0.182					4.80(0.65-35.30)	0.123
Junior level	7.80(0.60-100.97)	0.116					9.76(1.15-82.75)	0.037
Work Experience (years)		0.105						0.032
<10	1(reference)						1(reference)
10-20	3.90(0.91-16.60)	0.066					3.68(1.11-12.21)	0.033
>20	25.92(0.42-1615.64)	0.123					10.13(1.41-72.99)	0.022
Having children (Reference: NO)	3.40(0.60-16.24)	0.166
Underlying diseases (Reference: NO)	2.62(0.73-9.39)	0.138
Getting vaccinated (Reference: NO)	0.15(0.04-0.61)	0.008		0.27(0.09-0.81)	0.02		0.16(0.05-0.58)	0.005		0.27(0.09-0.81)	0.02		0.27(0.09-0.81)	0.02		0.27(0.09-0.81)	0.02
Disease cognition (Reference: NO)	0.77(0.22-2.64)	0.676
Fear of infection (Reference: NO)	4.12(0.97-17.56)	0.056					3.56(0.93-13.69)	0.064
Contacting history (Reference: NO)	4.26(1.25-14.50)	0.02					3.07(0.99-9.51)	0.052
Perceived susceptibility (Reference: NO)	0.67(0.22-2.09)	0.494
Psychological support (Reference: NO)	5.62(1.89-16.77)	0.002		7.22(2.98-17.52)	<0.001		6.24(2.40-16.26)	<0.001		7.22(2.98-17.52)	<0.001		7.22(2.98-17.52)	<0.001		7.22(2.98-17.52)	<0.001
Note: "Profession" and "Highest academic degree obtained" were excluded in the initial models because the estimates did not converge.
